# Supplementary material for: Efficacy and Safety of Pharmacological Treatment in Patients with Complex Regional Pain Syndrome: A Systematic Review and Meta-Analysis
Source: Pharmaceuticals (Basel). 2024 Jun 20;17(6):811. doi: 10.3390/ph17060811 (PMC11206895; doi:10.3390/ph17060811)
Supplement: Supplementary file 1 [file pharmaceuticals-17-00811-s001.zip]

Archive with 1 entries (1 files):
- pharmaceuticals-2967603-supplementary.pdf
